# Supplementary material for: Pulse actinomycin D as first-line treatment of low-risk post-molar non-choriocarcinoma gestational trophoblastic neoplasia
Source: BMC Cancer. 2018 May 23;18:585. doi: 10.1186/s12885-018-4512-5 (PMC5966914; doi:10.1186/s12885-018-4512-5)
Supplement: Supplementary file 1 — Raw data. This file contains data generated or analysed during this study. (XLSX 24 kb) [file 12885_2018_4512_MOESM1_ESM.xlsx]

## Sheet: Sheet1
Failue to first line chemotherapy (1)	Gravidigy	Parity	FIGO staging	FIGO score	Times of curettage	Nature of mole (1, partial; 2, complete)	Having pathologic outcomes (1 yes)	Uterine lesion before chemotherapy (1 yes)	Diameter of uterine lesions (mm)	hCG before chemotherapy	Periods of chemotherapy (day)	Total chemotherapy lines	Total chemotherapy courses	Chemotherapy courses after hCG normalized	Chemotherapy courses of first line	hCG before changing to second line chemotherapy	Sencond line (1, EMA/CO; 2, FAV; 3, FAEV)	Courses of second line chemotherapy	Resistance to second line (1 yes)	Having surgeries (1 yes)	Surgeries for uterine lesions	Surgeries	Recurrence (1 yes)	PFS (months)	Body weight	Body height	BMI
0	2	1	3	3	2	2	0	0		31	78	1	6	4	6					1		TAH	0	55.5667	71	165	26.079
0	6	1	3	2	2	2	0	1	10	6543	58	1	4	3	4					1	1	LH+BSO	0	17.6	64	160	25
1	3	1	1	4	2	1	0	1	40	4200	127	3	7	5	2	1500	2	1	1	1	1	LH+BS	0	21.3333	60	162	22.8624
1	3	1	1	3	1	2	0	1	30	20496	157	2	11	8	3	9800	1	8	0	1	1	LH+BS	0	9.2	58	162	22.1003
1	4	1	3	3	1	2	0	1	42	56157	154	2	9	7	3	6853	2	6	0	0	1	LH+BS	0	4.76667	53	157	21.5019
1	5	2	3	5	2	1	0	1	83	159160	188	2	11	8	3	218370	1	8	0	1	1	LH+BS	0	20.4	44	150	19.5556
1	2	1	1	3	2	2	0	1	26	159	111	2	6	4	2	100	2	4	0	1	1	lap removal of lesions	0	1.3	45	151	19.736
1	1	0	1	4	2	2	1	1	30	4612	114	2	10	7	3	5950	2	7	0	1	1	lap removal of lesions	0	16.1	52	160	20.3125
0	2	1	1	2	2	2	0	1	30	1599	84	1	4	2	4					1	1	lap removal of lesions	0	18.8667	72	167	25.8166
0	1	0	1	4	2		0	1	40	22983	57	1	5	2	5					1	1	lap removal of lesions	0	8.96667	54	158	21.6312
0	1	0	1	3	2	2	1	1	36	46940	71	1	6	3	6					1	1	lap removal of lesions	0	25.8333	57	165	20.9366
1	3	0	3	1	1	1	0	0		43	134	2	7	5	3	9	2	4	0	0			0	9.2	60	166	21.7738
1	3	0	3	3	2	1	0	0		154	149	2	7	5	2	100	2	5	0	0			0	44.7	46	157	18.662
1	1	0	3	2	1	2	0	1	20	200	162	3	10	7	2	86	2	2	1	0	0		0	33.8333	46	160	17.9688
1	4	2	3	1	3		0	0		479	141	2	7	5	2	134	3	5	0	0			0	45.0667	56	158	22.4323
1	3	0	3	0	1	2	0	0		520	100	2	6	4	3	170	2	3	0	0			0	17.3	52	159	20.5688
1	1	0	3	2	2	1	0	1	13	591	78	2	7	5	4	833	2	3	0	0	0		0	6.93333	57	166	20.6852
1	1	0	1	6	2	2	0	0		702	175	2	11	9	7	42	3	4	0	0			0	47.8	56	156	23.0112
1	2	1	3	4	3	2	0	0		733	114	2	6	4	2	1056	2	4	0	0			0	6.13333	64	170	22.1453
1	3	1	1	0	2	1	0	0		739	127	3	9	6	2	992	2	2	1	0			0	5.66667	59	160	23.0469
1	2	0	3	1	2	2	0	1	35	850	165	3	10	7	3	41	2	2	1	0	0		0	23.0667	57	160	22.2656
1	4	0	3	1	2	2	0	1	28	1172	152	2	8	5	3	284	2	5	0	0	0		0	6.93333	65	154	27.4077
1	1	0	3	3	3	1	0	1	87	2502	138	2	9	7	5	100	2	4	0	0	0		0	1.53333	59	151	25.8761
1	2	1	3	1	1	2	0	0		4569	225	2	12	9	7	153	2	5	0	0			0	2.36667	70	164	26.0262
1	2	0	1	5	1	2	0	0		4652	162	2	7	5	2	3653	2	5	0	0			0	4.5	91	168	32.2421
1	6	2	3	2	1	1	0	1	59	4087	118	2	9	6	2	4416	1	7	0	0	0		0	9.8	52	165	19.1001
1	1	0	3	1	1	2	0	0		4096	102	2	6	4	2	507	2	4	0	0			0	7.06667	53	159	20.9644
1	1	0	3	1	2	2	0	0		5517	95	2	8	4	2	1959	2	6	0	0			0	21.3667	68	164	25.2826
1	3	1	3	1	2	2	0	0		6491	115	2	7	5	4	356	2	3	0	0			0	1.23333	65	168	23.03
1	6	1	1	2	2	1	0	1	27	7880	178	3	12	8	4	1511	2	1	1	0	0		0	5.1	46	160	17.9688
1	4	1	3	4	2	1	0	1	29	8081	133	2	6	4	2	5098	3	4	0	0	0		0	33.9333	63	160	24.6094
1	2	1	3	3	2	2	0	1	16	8791	148	2	8	5	3	2237	2	5	0	0	0		0	1.23333	64	153	27.3399
1	1	0	3	5	2	1	0	0		9000	172	2	9	5	2	8369	2	7	0	0			0	16.4333	47	157	19.0677
1	3	1	1	2	2	2	0	1	23	9033	218	2	13	10	8	14	2	5	0	0	0		0	2.03333	45	155	18.7305
1	1	0	1	2	1	2	0	0		13166	117	2	6	4	2	14577	2	4	0	0			0	7.83333	48	160	18.75
1	1	0	1	2	2	2	0	1	55	14000	136	2	8	5	2	2100	1	6	0	0	0		0	52.8333	58	153	24.7768
1	3	1	1	3	3	1	0	1	37	20348	143	2	7	4	2	1888	2	5	0	0	0		0	20.3667	52	155	21.6441
1	2	1	3	4	1	2	0	1	40	23000	151	2	8	5	2	43000	3	6	0	0	0		0	23.4	60	170	20.7612
1	1	0	3	3	2	2	0	1	52	23934	94	2	6	4	2	800	2	4	0	0	0		0	21.1	57	155	23.7253
1	6	2	3	1	2	1	0	1	78	27875	134	2	5	3	2	136	2	3	0	0	0		0	14.9667	56	160	21.875
1	1	0	1	4	2	2	0	0		36039	178	2	9	6	2	37632	3	7	0	0			0	29.8333	90	164	33.4622
1	1	0	1	3	1	1	0	0		47231	130	2	7	4	2	46121	2	5	0	0			0	7.03333	46	160	17.9688
1	4	1	1	1	2	2	0	1	29	48570	116	3	6	4	2	12742	2	1	1	0	0		0	1.8	64	154	26.986
1	3	1	3	5	3	2	0	0		127335	143	2	7	4	2	12166	2	5	0	0			0	3.5	56	164	20.8209
0	2	1	1	1	2	2	0	0		6	56	1	5	3	5					0			0	30.9	64	164	23.7954
0	2	0	1	3	2	2	0	0		8	31	1	3	1	3					0			0	4.63333	63	169	22.0581
0	4	0	3	0	1	1	0	0		10	63	1	4	2	4					0			0	51.2	65	165	23.8751
0	2	0	1	1	1	1	0	0		13	42	1	4	2	4					0			0	41.1333	57	160	22.2656
0	2	0	1	3	2	2	0	0		14	74	1	4	2	4					0			0	34.2	42	158	16.8242
0	3	1	3	3	1	1	0	0		15	76	1	6	2	6					0			0	6.43333	63	160	24.6094
0	1	0	1	0	1	2	0	0		19	47	1	4	1	4					0			0	27.4667	55	160	21.4844
0	5	1	1	1	1	2	0	0		20	28	1	3	2	3					0			0	4.96667	66	162	25.1486
0	4	2	1	2	2	2	0	0		21	42	1	4	2	4					0			0	19.2333	60	160	23.4375
0	2	0	3	1	1	1	0	0		25	31	1	3	1	3					0			0	10.3333	53	155	22.0604
0	3	1	3	1	2	2	0	0		33	59	1	5	2	5					0			0	34.4	62	158	24.8358
0	1	0	1	3	2	1	0	0		43	50	1	4	2	4					0			0	7.13333	42	160	16.4062
0	2	0	1	1	2	2	0	0		45	46	1	3	1	3					0			0	14.7	52	170	17.9931
0	2	0	3	0	2	2	0	1	10	46	28	1	3	1	3					0	0		0	35.9	67	165	24.6097
0	2	1	3	0	2	2	0	0		55	28	1	3	1	3					0			0	28.5333	59	162	22.4813
0	2	0	1	1	1	1	0	0		68	46	1	4	2	4					0			0	19.1	53	163	19.9481
0	2	0	3	0	2	2	0	0		68	55	1	5	2	5					0			0	32.3333	55	162	20.9572
0	1	0	1	2	1	2	0	0		70	28	1	3	1	3					0			0	18.3	65	170	22.4914
0	2	0	3	0	2	2	0	0		70	57	1	5	2	5					0			0	2.83333	51	153	21.7865
0	1	0	3	0	3	1	0	0		78	33	1	3	1	3					0			0	10.2	48	158	19.2277
0	5	1	1	1	1	2	0	0		83	42	1	3	1	3					0			0	7.13333	63	169	22.0581
0	1	0	1	0	2	2	0	0		94	42	1	4	2	4					0			0	37.2	46	155	19.1467
0	1	0	3	0	2	2	0	0		94	34	1	4	2	4					0			0	27.1333	54	170	18.6851
0	4	1	3	2	2	2	0	0		99	70	1	6	3	6					0			0	5.96667	63	161	24.3046
0	1	0	1	4	2	1	0	0		106	75	1	4	2	4					0			0	19.3333	54	168	19.1327
0	2	1	1	1	2	2	0	0		106	61	1	5	2	5					0			0	13.4667	65	164	24.1672
0	2	1	3	0	2	2	0	0		112	44	1	4	2	4					0			0	9.63333	65	165	23.8751
0	2	0	3	0	3	2	0	0		127	30	1	5	2	5					0			0	26.4667	67	160	26.1719
0	2	1	3	0	2	2	0	0		130	98	1	8	4	8					0			0	20.1667	59	160	23.0469
0	2	0	3	0	4	2	0	0		145	119	1	8	5	8					0			0	19.8	51	157	20.6905
0	2	0	3	0	1	2	0	0		154	42	1	4	2	4					0			0	11.0667	53	156	21.7784
0	2	0	3	0	1	2	0	0		156	56	1	5	3	5					0			0	13.0333	52	168	18.424
0	1	0	3	2	2	2	0	0		177	80	1	5	2	5					0			0	14.9	53	163	19.9481
0	3	1	3	4	1	2	0	0		188	40	1	4	2	4					0			0	31.6333	58	163	21.83
0	3	0	3	1	3	1	0	0		190	55	1	7	4	7					0			0	2.96667	60	156	24.6548
0	4	1	1	3	1	1	0	0		194	58	1	4	2	4					0			0	17.8667	63	159	24.9199
0	2	1	3	0	1	2	0	0		200	56	1	4	2	4					0			0	6.23333	66	170	22.8374
0	1	0	1	0	1	2	0	0		224	70	1	6	3	6					0			0	12.3	60	160	23.4375
0	2	0	1	3	2		0	0		228	104	1	6	3	6					0			0	34.2333	54	159	21.3599
0	2	0	1	0	2	2	0	0		236	57	1	5	3	5					0			0	30.8667	54	164	20.0773
0	3	0	3	0	2	1	0	0		241	57	1	5	3	5					0			0	31.8667	50	165	18.3655
0	4	1	1	1	3		0	0		250	42	1	3	1	3					0			0	10.2333	60	164	22.3082
0	1	0	3	2	3	1	0	0		281	42	1	4	2	4					0			0	11.3	51	161	19.6752
0	4	1	3	0	2	2	0	0		293	56	1	5	2	5					0			0	47.6667	56	160	21.875
0	1	0	3	3	3	1	0	0		314	73	1	7	4	7					0			0	12	55	161	21.2183
0	1	0	1	3	3	1	0	0		324	42	1	6	3	6					0			0	12.1	59	163	22.2063
0	1	0	1	3	2	2	0	0		329	48	1	5	2	5					0			0	36.1	57	167	20.4382
0	1	0	3	0	2	2	0	0		349	63	1	5	2	5					0			0	7.16667	40	160	15.625
0	5	1	3	3	1	2	0	0		384	71	1	6	3	6					0			0	32.8	55	168	19.487
0	2	1	3	2	2	1	0	0		401	42	1	4	2	4					0			0	12.0667	43	155	17.898
0	3	1	3	0	2	1	0	0		470	44	1	4	2	4					0			0	4.73333	65	163	24.4646
0	1	0	3	1	2	2	0	0		472	56	1	4	2	4					0			0	28.8333	54	160	21.0938
0	1	0	3	0	2	2	0	0		532	57	1	5	2	5					0			0	30.2333	50	155	20.8117
0	2	0	1	1	1	1	0	0		548	56	1	4	2	4					0			0	5.26667	65	165	23.8751
0	1	0	1	1	1	2	0	0		591	70	1	5	2	5					0			0	2.4	62	170	21.4533
0	6	2	3	1	1	1	0	0		627	70	1	5	3	5					0			0	4.16667	70	168	24.8016
0	1	0	3	0	1	1	0	0		655	60	1	5	2	5					0			0	9	57	165	20.9366
0	3	1	3	1	2	2	0	0		753	70	1	6	3	6					0			0	16.8667	60	158	24.0346
0	1	0	1	0	2	1	0	0		809	60	1	5	1	5					0			0	34.7	45	150	20
0	3	2	3	2	3	2	0	0		835	55	1	4	2	4					0			0	9.16667	48	153	20.5049
0	2	0	3	0	3	2	0	0		909	72	1	5	3	5					0			0	9.7	72	170	24.9135
0	3	1	1	1	3	2	0	0		1147	55	1	4	2	4					0			0	35.6333	63	160	24.6094
0	2	1	3	1	3	2	0	0		1230	98	1	8	5	8					0			0	10.3667	65	165	23.8751
0	2	0	1	2	1	1	0	0		1692	67	1	5	2	5					0			0	24.6667	70	165	25.7117
0	5	1	3	1	2	2	0	0		1768	61	1	6	3	6					0			0	5.1	88	160	34.375
0	1	0	3	0	2	1	0	0		1840	101	1	5	3	5					0			0	5.5	49	160	19.1406
0	5	1	3	1	3	2	0	0		2000	52	1	4	2	4					0			0	23.2	78	159	30.8532
0	1	0	1	1	2	2	0	0		2138	127	1	6	3	6					0			0	7.6	51	163	19.1953
0	3	1	3	1	2	2	0	0		2333	56	1	5	2	5					0			0	13.6	80	162	30.4832
0	1	0	1	1	2	2	0	0		2905	70	1	5	2	5					0			0	11.4	60	166	21.7738
0	2	0	1	1	2	1	0	0		3086	56	1	5	3	5					0			0	8.73333	51	166	18.5078
0	1	0	3	1	1	2	0	0		3168	70	1	6	4	6					0			0	36.5667	48	160	18.75
0	1	0	3	3	3	2	0	1	5	3229	173	1	9	7	9					0	0		0	3.23333	76	155	31.6337
0	2	1	1	1	1	2	0	0		3245	71	1	4	2	4					0			0	8.76667	41	160	16.0156
0	2	0	3	2	2	2	0	0		4106	112	1	9	7	9					0			0	1.03333	77	167	27.6095
0	2	0	3	1	2	2	0	0		4674	84	1	7	4	7					0			0	10.1333	45	158	18.026
0	1	0	1	1	2	2	0	0		6158	70	1	5	3	5					0			0	23	70	170	24.2215
0	3	1	3	1	2	1	0	0		6428	70	1	6	4	6					0			0	6.7	53	157	21.5019
0	1	0	3	2	2	2	0	0		6764	70	1	6	2	6					0			0	4.96667	52	160	20.3125
0	2	0	3	3	1	2	0	1	20	7652	83	1	7	4	7					0	0		0	38.4	51	160	19.9219
0	2	0	3	1	2	1	0	0		7672	70	1	6	3	6					0			0	3	61	164	22.68
0	2	1	3	2	2	2	0	0		7833	98	1	5	3	5					0			0	20.6333	60	160	23.4375
0	1	0	3	1	2	2	0	0		8000	108	1	5	2	5					0			0	49.1333	60	159	23.7332
0	2	1	3	1	2	2	0	0		8416	112	1	8	5	8					0			0	46.7667	55	158	22.0317
0	7	2	1	6	2	2	1	0		13800	70	1	6	3	6					0			0	11.3	52	160	20.3125
0	1	0	1	3	1		0	1	19	15399	70	1	5	3	5					0	0		0	21.1333	45	156	18.4911
0	2	0	1	2	2	1	0	1	25	15569	133	1	11	7	11					0	0		0	5.93333	55	162	20.9572
0	1	0	3	2	2		0	0		20257	102	1	8	5	8					0			0	7.8	51	160	19.9219
0	4	1	3	2	1	1	0	1	21	24044	106	1	8	4	8					0	0		0	1.33333	52	155	21.6441
0	1	0	1	1	2	2	0	0		24677	98	1	8	5	8					0			0	37.7	42	150	18.6667
0	1	0	3	3	1	2	0	1	45	45900	96	1	8	3	8					0	0		0	53.5333	62	165	22.7732
